# Supplementary material for: Musculoskeletal actuators with programmable morphology and tunable dynamics
Source: Sci Adv. 2026 Jul 29;12(31):eaeg4524. doi: 10.1126/sciadv.aeg4524 (PMC13418923; doi:10.1126/sciadv.aeg4524)
Supplement: Supplementary file 2 — Movies S1 to S10 [file sciadv.aeg4524_movies_s1_to_s10.zip]

Archive with 10 entries (10 files):
- aeg4524_movie_s1.mp4
- aeg4524_movie_s2.mp4
- aeg4524_movie_s3.mp4
- aeg4524_movie_s4.mp4
- aeg4524_movie_s5.mp4
- aeg4524_movie_s6.mp4
- aeg4524_movie_s7.mp4
- aeg4524_movie_s8.mp4
- aeg4524_movie_s9.mp4
- aeg4524_movie_s10.mp4
